# Supplementary material for: Performance of Imidazoquinoline Glycoconjugate BAIT628 as a TLR7 Agonist Prodrug for Prostate Cancer
Source: Pharmaceuticals (Basel). 2025 May 27;18(6):804. doi: 10.3390/ph18060804 (PMC12195845; doi:10.3390/ph18060804)
Supplement: Supplementary file 1 [file pharmaceuticals-18-00804-s001.zip]

Archive with 1 entries (1 files):
- pharmaceuticals-3607623-supplementary.pdf
